# Supplementary material for: What opportunities do early career psychiatrists have in Europe and beyond?
Source: BJPsych Int. 2020 Nov;17(4):95–6. doi: 10.1192/bji.2020.29 (PMC7609988; doi:10.1192/bji.2020.29)
Supplement: Supplementary file 1 [file S205647402000029Xsup001.zip]

Archive with 6 entries (6 files):
- S205647402000029Xsup001.pdf
- S205647402000029Xsup002.pdf
- S205647402000029Xsup003.pdf
- S205647402000029Xsup004.pdf
- S205647402000029Xsup005.pdf
- S205647402000029Xsup006.pdf
